# Supplementary material for: Protein Energy Wasting in a Cohort of Maintenance Hemodialysis Patients in Dhaka, Bangladesh
Source: Nutrients. 2022 Apr 1;14(7):1469. doi: 10.3390/nu14071469 (PMC9002623; doi:10.3390/nu14071469)
Supplement: Supplementary file 1 [file nutrients-14-01469-s001.zip]

Archive with 1 entries (1 files):
- nutrients-1640833-supplementary.pdf
